# Supplementary material for: The prediction of swim start performance based on squat jump force-time characteristics
Source: PeerJ. 2020 Jun 1;8:e9208. doi: 10.7717/peerj.9208 (PMC7271885; doi:10.7717/peerj.9208)
Supplement: Supplemental Information 1 [file peerj-08-9208-s002.xlsx]

## Sheet: Jumps data and time to 5 m
Name ID	Gender	GenderID	Stroke	Stroke I.D.	Age	BodyWeight	ConcentricImpulse	ConcentricMaximumRFD	ConcentricMnForce	ConcentricMnPowerBW	ConcentricMnPower	ConcentricPeakForceBW	ConcentricPeakForce	ConcentricPeakVelocity	ConcentricRFDBW	ConcentricRFD	ConcentricRPDBW	ConcentricRPD	ConcentricTimetoPeakForce	ContractionTime	FlightTime	ForceatPeakPower	JumpHeightFT	JumpHeightImpMom	MovementStarttoPeakForce	MovementStarttoPeakPower	PeakNetTakeoffForceBW	PeakPowerBW	PeakPower	PositiveImpulse	RSImodified	StartofConcentricPhase	TakeoffPeakForceBW	TakeoffPeakForce	TotalWork	VelocityatPeakPower	PeakTakeoffAcceleration	Split5
1	M	0	Freestyle	0	24	95.8	261.2	15792	1869	24.7	2366	29	2775	2.8	107.9	10333	285.5	27353.4	176	276	556	2516	37.9	37.2	0.176	0.214	19.2	61.1	5858	544.6	1.37	3.03	29	2775	658	2.328	19.162	1.45
2	M	0	Freestyle	0	18	69.3	157.9	13292	1303	19.4	1347	26.4	1827	2.27	121.7	8427	241.2	16705.2	134	248	468	1621	26.8	22.5	0.134	0.184	16.6	46	3186	373.8	1.08	26.746	26.4	1827	348	1.965	16.569	1.58
3	F	1	Butterfly	2	22	60.4	130.3	5080	890	13.9	804	19.5	1128	2.1	30.6	1775	96.3	5579.6	306	398	480	1073	28.2	19.5	0.306	0.336	9.6	35.1	2033	146.4	0.71	18.942	19.5	1128	350	1.895	9.649	1.65
4	F	1	Butterfly	2	24	56.1	135	3976	876	17.1	962	19	1064	2.42	26.9	1509	113.5	6369.5	328	408	468	1026	26.8	27.6	0.328	0.352	9.2	40.6	2277	326.7	0.66	5.964	19	1064	397	2.219	9.161	1.65
5	F	1	Freestyle	0	19	66.9	146.2	2750	921	13.9	933	18.3	1227	2.3	18.2	1214	78.4	5244.7	456	542	432	1188	22.9	24	0.456	0.476	8.5	37.3	2498	382.1	0.42	4.068	18.3	1227	507	2.102	8.54	1.69
6	F	1	Freestyle	0	20	60.6	121.1	2900	820	11.9	720	17.6	1068	2.12	17.1	1033	71.6	4337.8	440	528	402	1035	19.8	20.1	0.44	0.46	7.8	33	1997	293.4	0.38	2.91	17.6	1068	382	1.929	7.811	1.77
7	M	0	Freestyle	0	24	79.2	222.9	10864	1276	20.6	1635	20.6	1634	2.9	54	4276	131.5	10412	196	440	598	1500	43.8	39.9	0.196	0.38	10.8	50	3960	594.5	1	2.464	20.6	1634	722	2.639	10.827	1.37
8	M	0	Butterfly	2	20	73.9	177.2	14918	1378	22.2	1638	26	1921	2.5	110.6	8172	252.5	18656.6	144	266	470	1724	27.1	28.6	0.144	0.196	16.2	49.6	3663	407.7	1.02	3.502	26	1921	439	2.125	16.193	1.46
9	M	0	Freestyle	0	21	78.8	233.2	6170	1384	22	1735	24.9	1961	2.96	49.8	3924	194.2	15303.2	298	376	578	1868	41	41.7	0.298	0.322	15.1	63.4	4992	510	1.09	3.152	24.9	1961	660	2.673	15.079	1.49
10	F	1	Freestyle	0	18	62.1	125.9	3668	898	12.3	767	19.3	1200	2.07	26.6	1652	92.8	5763.2	348	428	388	1149	18.5	19.4	0.348	0.368	9.5	34.7	2157	256.9	0.43	7.748	19.3	1200	333	1.878	9.522	1.8
11	F	1	Freestyle	0	25	85.8	195.5	4758	1271	15.6	1343	18.6	1597	2.37	23.8	2046	99.8	8559.4	360	448	456	1529	25.5	26	0.36	0.388	8.8	38.7	3322	458.3	0.57	3.668	18.6	1597	604	2.173	8.806	1.61
12	M	0	Freestyle	0	17	57.6	148	6392	1006	20.1	1155	22.6	1300	2.56	52.3	3011	173.1	9971.4	238	330	490	1203	29.4	30.2	0.238	0.268	12.8	47.6	2740	304.9	0.89	15.618	22.6	1300	388	2.278	12.751	1.58
13	M	0	Freestyle	0	25	72.4	213.7	9984	1325	26.2	1900	22.9	1658	3.06	54.1	3919	210.2	15216.3	238	342	584	1608	41.8	45	0.238	0.296	13.1	62.6	4533	511.2	1.22	16.75	22.9	1658	668	2.818	13.101	1.38
14	M	0	Freestyle	0	22	67.4	160	5018	1013	16.6	1116	19.2	1293	2.48	25.8	1741	110.1	7419.2	352	446	482	1250	28.5	28.2	0.352	0.38	9.4	41.9	2820	364.5	0.64	3.35	19.2	1293	501	2.256	9.388	1.45
15	M	0	Breaststroke	1	20	81.3	252.4	6058	1470	24.9	2021	25.3	2058	3.17	52.3	4251	214.2	17412.2	292	370	620	1949	47.1	47.3	0.292	0.318	15.5	68.5	5569	555.7	1.27	7.48	25.3	2058	754	2.858	15.511	1.44
16	M	0	Freestyle	0	25	90.7	236.6	10122	1554	22	1995	21.6	1958	2.72	46.4	4204	175.7	15934.3	250	350	542	1845	36	33.9	0.25	0.282	11.8	49.7	4505	594.5	1.03	2.53	21.6	1958	703	2.441	11.782	1.43
17	M	0	Freestyle	0	20	80.4	243	5746	1299	21.2	1705	24.7	1985	3.21	37.6	3024	160.7	12924.3	390	470	574	1889	40.4	48.8	0.39	0.418	14.9	68.1	5478	270.8	0.86	4.422	24.7	1985	824	2.9	14.865	1.43
18	M	0	Butterfly	2	26	83.3	231.9	9154	1402	23	1920	20.5	1709	2.89	35.2	2933	158.3	13182.3	298	390	564	1642	39	38.8	0.298	0.328	10.7	52	4328	254.9	1	28.304	20.5	1709	753	2.635	10.705	1.44
19	M	0	Freestyle	0	19	76.8	203.7	9874	1399	22.3	1714	25.9	1992	2.74	75.8	5825	231.8	17799	210	310	562	1857	38.7	34.8	0.21	0.248	16.1	57.7	4430	451.7	1.25	3.73	25.9	1992	535	2.386	16.126	1.44
20	F	1	Freestyle	0	15	49.7	129.3	2690	778	24.9	1238	20.7	1031	3.1	30.7	1525	142.1	7061.7	344	438	424	993	22	44.7	0.344	0.368	10.9	56.2	2790	287.7	0.5	16.978	20.7	1031	636	2.81	10.94	1.75
21	F	1	Freestyle	0	16	57.1	132.3	5462	800	12.3	703	22.2	1270	2.44	29.3	1675	93.2	5321.5	412	542	392	1172	18.8	26.7	0.412	0.47	12.4	43.9	2507	296.9	0.35	14.582	22.2	1270	383	2.14	12.427	1.75
22	F	1	Freestyle	0	27	72.6	180.4	5984	1145	18	1307	20.1	1456	2.57	30.5	2211	127	9223.6	328	410	522	1402	33.4	31	0.328	0.356	10.2	45.2	3284	435	0.81	3.868	20.1	1456	539	2.343	10.244	1.54
23	F	1	Butterfly	2	25	61.7	163.2	3692	953	16.4	1010	22.9	1413	2.72	32.3	1991	131.7	8124.7	396	462	548	1364	36.8	35.3	0.396	0.412	13.1	54.3	3351	399.9	0.8	31.03	22.9	1413	469	2.456	13.096	1.5
24	F	1	Freestyle	0	20	77.5	169.9	5092	1111	15.3	1186	18	1394	2.31	19.7	1527	90.4	7003.5	404	476	442	1362	23.9	23.8	0.404	0.418	8.2	37.9	2937	403.5	0.5	20.672	18	1394	567	2.156	8.186	1.72
25	F	1	Breaststroke	1	22	53.4	164.5	6404	986	25.9	1381	23.8	1272	3.08	49.3	2631	211.1	11268.7	278	350	552	1224	37.4	45.3	0.278	0.3	14	64.2	3425	341.5	1.07	4.17	23.8	1272	488	2.798	14.034	1.57
26	M	0	Breaststroke	1	22	83.8	263.5	8238	1543	27.3	2290	25.3	2122	3.27	57	4777	234.7	19667	268	360	582	1995	41.5	49.7	0.268	0.298	15.5	70	5864	610	1.15	8.514	25.3	2122	829	2.94	15.506	1.4
27	F	1	Freestyle	0	21	58.9	136.2	3208	911	16.2	952	20.9	1232	2.4	34.2	2013	126.7	7462	316	402	444	1184	24.2	26.5	0.316	0.34	11.1	43.2	2546	313.7	0.6	4.634	20.9	1232	385	2.15	11.105	1.62
28	M	0	Butterfly	2	20	82.4	196.9	8374	1276	16.6	1368	22.3	1840	2.49	39.4	3246	131.4	10826.5	312	414	480	1707	28.2	28.6	0.312	0.348	12.5	45.8	3771	462	0.68	4.986	22.3	1840	569	2.208	12.523	1.54
29	M	0	Freestyle	0	20	71.8	192.5	6678	1141	18.7	1342	24.4	1752	2.82	41.4	2974	152.1	10913.7	346	434	524	1653	33.7	37.1	0.346	0.376	14.6	57.5	4129	457.1	0.78	29.948	24.4	1752	587	2.498	14.611	1.43
30	M	0	Freestyle	0	17	66.1	149.3	4322	1004	15.3	1009	21.5	1420	2.38	35.6	2350	123.6	8167.9	322	412	476	1342	27.8	25.5	0.322	0.348	11.7	43.1	2844	342.1	0.67	4.852	21.5	1420	418	2.119	11.684	1.59
31	M	0	Freestyle	0	16	59.7	133.1	3668	905	15.5	924	21.5	1280	2.35	34.5	2060	125.6	7494.5	328	408	444	1232	24.2	24.9	0.328	0.34	11.7	42.7	2548	303.1	0.59	4.204	21.5	1280	379	2.068	11.652	1.63
32	M	0	Freestyle	0	22	86.8	234	6964	1300	15.7	1367	23.6	2053	2.78	31.8	2763	120.9	10496.7	428	514	530	1918	34.4	36.3	0.428	0.456	13.8	55.2	4795	574	0.67	17.538	23.6	2053	706	2.5	13.842	1.4
33	M	0	Freestyle	0	28	88.8	229.9	18594	1752	24.4	2168	26.2	2330	2.6	121.2	10760	261.6	23233.5	134	256	506	2008	31.4	31.2	0.134	0.194	16.4	51.7	4594	508.4	1.23	18.044	26.2	2330	564	2.288	16.433	1.42
34	M	0	Breaststroke	1	20	90.9	260.2	7258	1538	22.5	2044	22.6	2050	2.96	39.6	3598	170.8	15529.8	318	396	564	1969	39	41.1	0.318	0.344	12.7	58.8	5346	592.6	0.98	3.43	22.6	2050	816	2.715	12.748	1.41
35	M	0	Butterfly	2	25	74.9	228.7	6144	1282	23.4	1755	23.6	1767	3.14	40.4	3023	180.4	13509.7	336	412	608	1700	45.3	46.6	0.336	0.356	13.8	64.3	4818	249.5	1.1	16.246	23.6	1767	727	2.834	13.789	1.44
36	F	1	Breaststroke	1	22	75.1	162.7	9066	1264	17.4	1307	21.6	1621	2.22	68.2	5122	162.2	12180.9	170	302	422	1476	21.8	21.8	0.17	0.236	11.8	39.1	2934	360.9	0.72	4.738	21.6	1621	401	1.988	11.783	1.63
37	F	1	Breaststroke	1	26	65.3	152.8	8672	1150	19.5	1275	23.6	1542	2.41	76.1	4972	193.8	12657.7	178	294	470	1415	27.1	27.5	0.178	0.232	13.8	45	2937	359.2	0.92	4.868	23.6	1542	377	2.075	13.814	1.64
38	F	1	Breaststroke	1	24	79.3	175.9	3246	1087	13.4	1066	16.8	1329	2.26	14.3	1131	67.6	5359.2	470	560	416	1296	21.2	22.9	0.47	0.494	6.9	34.2	2709	432.8	0.38	9.262	16.8	1329	608	2.09	6.945	1.56
39	M	0	Freestyle	0	20	76.3	190.4	4420	1249	18.3	1394	23.4	1786	2.6	43.6	3328	163.9	12501	306	374	508	1716	31.6	31.3	0.306	0.322	13.6	52.8	4025	433.7	0.85	4.416	23.4	1786	524	2.347	13.612	1.43
40	F	1	Freestyle	0	18	63.2	146.7	4410	1013	17.4	1097	22.4	1414	2.44	41	2589	153.2	9681.4	300	366	456	1376	25.5	27	0.3	0.312	12.6	47.8	3021	315.9	0.7	6.216	22.4	1414	404	2.195	12.569	1.66
41	F	1	Freestyle	0	18	56.2	115.4	2688	814	13.6	761	20.4	1146	2.2	29.3	1648	107.3	6026.7	350	430	406	1112	20.2	21.1	0.35	0.366	10.6	39.3	2207	301.4	0.47	25.458	20.4	1146	329	1.984	10.6	1.8
42	M	0	Butterfly	2	20	82.4	194.2	9268	1372	19.3	1593	21.3	1753	2.47	50.8	4185	163.5	13474.7	222	338	482	1650	28.5	27.9	0.222	0.268	11.5	43.9	3613	447.4	0.84	15.446	21.3	1753	541	2.19	11.469	1.48
43	M	0	Freestyle	0	18	62	146	4138	948	16.7	1038	20	1241	2.47	31.4	1948	118.5	7344.3	316	422	456	1168	25.5	27.8	0.316	0.356	10.2	42.2	2615	326.4	0.6	5.646	20	1241	440	2.239	10.216	1.56
44	M	0	Freestyle	0	18	75.1	183	7568	1305	18.4	1382	25	1877	2.45	72.6	5451	190.1	14272.4	206	316	486	1733	29	27.6	0.206	0.25	15.2	48.5	3638	401.3	0.92	12.744	25	1877	449	2.099	15.199	1.42
45	M	0	Freestyle	0	23	69.5	189.3	5910	1141	21.2	1470	21	1462	2.8	33.2	2311	147.9	10276.4	330	406	540	1415	35.7	37.4	0.33	0.35	11.2	51.8	3600	427.6	0.88	14.996	21	1462	600	2.544	11.234	1.46
46	F	1	Freestyle	0	17	63.2	135.8	7470	1026	17	1077	21.4	1350	2.27	59.3	3745	148.2	9365.7	190	328	432	1206	22.9	23.2	0.19	0.262	11.6	38.8	2454	310.4	0.7	19.438	21.4	1350	355	2.036	11.56	1.64
47	F	1	Butterfly	2	20	69.4	172.1	4524	1044	17.9	1239	18.3	1270	2.57	21.3	1480	103.3	7165.9	388	466	442	1231	23.9	30.5	0.388	0.41	8.5	42.5	2948	405.3	0.51	14.732	18.3	1270	581	2.395	8.504	1.6
48	M	0	Breaststroke	1	22	85.4	252.9	8772	1483	24.7	2108	21	1794	3.04	36	3073	171.2	14621.5	306	386	602	1734	44.4	44	0.306	0.33	11.2	56.5	4828	606.3	1.15	32.21	21	1794	818	2.785	11.205	1.43
49	M	0	Freestyle	0	16	51.8	121.7	4224	826	18.2	944	21.2	1100	2.47	40.6	2100	143.6	7432.3	274	376	444	1032	24.2	27.4	0.274	0.304	11.4	43.8	2267	283.6	0.64	5.1	21.2	1100	357	2.197	11.442	1.69
50	F	1	Freestyle	0	17	55.1	123	3358	754	12.8	704	20.2	1113	2.33	20.5	1127	81.4	4479.3	492	566	466	1076	26.6	24.3	0.492	0.504	10.4	41.3	2275	284.7	0.47	4.086	20.2	1113	406	2.113	10.407	1.75
51	F	1	Freestyle	0	17	55.7	113.9	7336	953	17.6	978	21.8	1214	2.14	83.2	4631	181.1	10085.6	140	274	418	1129	21.4	20.7	0.14	0.214	12	38.9	2164	275.6	0.78	2.872	21.8	1214	270	1.917	11.993	1.72
52	M	0	Freestyle	0	23	90.6	236.9	7222	1353	16.1	1460	20.2	1833	2.71	24.4	2214	109	9874.7	418	502	566	1773	39.3	34.2	0.418	0.444	10.4	48.4	4389	606.6	0.78	12.456	20.2	1833	736	2.475	10.428	1.46
53	F	0	Freestyle	0	18	67.5	153.2	4248	1036	15.6	1056	21.3	1437	2.38	37.6	2538	127.5	8608	298	402	434	1357	23.1	25.5	0.298	0.334	11.5	42.7	2884	343.6	0.57	1.776	21.3	1437	428	2.125	11.484	1.75
54	F	1	Butterfly	2	19	66	126.1	4300	967	13.3	877	20.5	1355	2.09	39.6	2611	112.1	7397.4	264	386	390	1231	18.6	18.2	0.264	0.312	10.7	35	2311	331.6	0.48	20.218	20.5	1355	340	1.878	10.718	1.7
55	M	0	Freestyle	0	17	70.8	169.4	7756	1190	19.1	1351	23.4	1654	2.52	66.4	4701	174.4	12346.7	200	336	470	1488	27.1	28.6	0.2	0.266	13.6	46.4	3288	381.7	0.81	13.376	23.4	1654	457	2.21	13.551	1.53
56	F	1	Freestyle	0	17	63.1	148.4	5798	1074	19.2	1210	23.5	1486	2.47	63.5	4011	188.3	11888.9	212	320	462	1390	26.2	27.7	0.212	0.25	13.7	47.1	2973	349.8	0.82	17.536	23.5	1486	390	2.138	13.741	1.56
57	F	1	Freestyle	0	19	71.3	173.7	4400	1124	25.4	1808	21.2	1510	3.04	34.9	2488	150.4	10727	318	402	482	1470	28.5	44.2	0.318	0.34	11.4	56.5	4027	380.8	0.71	4.89	21.2	1510	1139	2.739	11.376	1.65
58	M	0	Freestyle	0	20	67.4	160.9	3642	1019	15.7	1057	21	1412	2.49	32.2	2168	116.6	7860.6	338	442	476	1337	27.8	28.6	0.338	0.374	11.1	43.6	2941	181.8	0.63	3.114	21	1412	470	2.2	11.144	1.65
59	F	1	Freestyle	0	18	66.5	172.2	6380	1165	19.8	1316	23	1528	2.55	54.5	3625	177.3	11798.7	238	330	502	1444	30.9	30.2	0.238	0.268	13.2	48.9	3252	398.8	0.94	4.842	23	1528	447	2.252	13.151	1.62
60	F	1	Butterfly	2	19	63.2	151.3	5710	1005	18.3	1159	19.5	1235	2.48	31	1959	129.9	8208.6	306	386	480	1196	28.2	28.5	0.306	0.326	9.7	42.5	2683	314.8	0.73	23.266	19.5	1235	450	2.244	9.733	1.61
61	M	0	Freestyle	0	22	87.4	223	9204	1573	21.4	1869	25.5	2224	2.62	73.6	6436	226.3	19774.4	210	306	500	2074	30.6	31	0.21	0.238	15.6	54.5	4765	475.7	1	3.746	25.5	2224	579	2.297	15.644	1.47
62	F	1	Breaststroke	1	19	67	159.4	3058	1022	16.3	1094	20.7	1389	2.51	29.9	2006	120.5	8073.9	356	430	474	1336	27.5	29.2	0.356	0.378	10.9	45.9	3073	351.9	0.64	3.14	20.7	1389	475	2.301	10.926	1.66
63	F	1	Freestyle	0	21	68.9	164.9	4202	1011	16.4	1130	19.2	1321	2.49	22	1517	100.2	6906.2	414	484	454	1293	25.3	28.5	0.414	0.43	9.4	43.2	2977	300.6	0.52	4.63	19.2	1321	550	2.302	9.368	1.61
64	F	1	Freestyle	0	17	66.9	153.9	4806	944	11.2	750	20.8	1389	2.21	25.8	1725	78.7	5267.2	414	526	428	1291	22.5	21.5	0.414	0.46	11	38.5	2576	343.3	0.43	7.096	20.8	1389	421	1.995	10.958	1.56
65	F	1	Butterfly	2	19	59.4	144.2	9280	1091	21.8	1296	22.9	1358	2.49	69.4	4121	211.6	12569.9	184	278	504	1263	31.1	29	0.184	0.226	13.1	48.1	2854	359.3	1.12	5.928	22.9	1358	363	2.259	13.062	1.66
66	F	1	Breaststroke	1	24	76.5	161	7692	1158	16	1223	18.4	1404	2.21	30.1	2300	112.4	8601.1	276	388	404	1343	20	21.1	0.276	0.304	8.5	34.7	2656	195.3	0.52	25.118	18.4	1404	482	1.978	8.549	1.71
67	M	0	Butterfly	2	28	86.7	224.2	9204	1487	21.7	1884	21.5	1867	2.69	53.5	4634	170.6	14788	216	346	526	1758	33.9	34.1	0.216	0.288	11.7	49.3	4275	562.7	0.98	54.204	21.5	1867	658	2.431	11.73	1.43
68	F	1	Freestyle	0	15	52	112	3902	792	15.7	816	19.5	1016	2.25	32.8	1705	114.9	5978.7	286	390	432	955	22.9	23.2	0.286	0.324	9.7	37.3	1938	254.3	0.59	19.664	19.5	1016	320	2.03	9.736	1.71
69	M	0	Freestyle	0	22	84.6	215.4	4994	1301	17.3	1463	20.8	1758	2.63	30.7	2599	118.9	10054	350	450	542	1644	36	31.7	0.35	0.388	11	46.5	3929	498.4	0.8	26.876	20.8	1758	664	2.39	10.981	1.33
70	F	1	Freestyle	0	24	75.7	197.4	6392	1282	19.7	1491	24	1814	2.7	48.2	3652	179.1	13558.9	288	360	528	1729	34.2	34.3	0.288	0.306	14.2	54.9	4154	439.5	0.95	3.69	24	1814	540	2.402	14.15	1.49
71	M	0	Breaststroke	1	21	72.3	203.4	7828	1233	22.7	1643	21.5	1551	2.86	39.2	2836	163.1	11789.1	290	382	568	1485	39.5	38.6	0.29	0.32	11.6	52.6	3804	501.8	1.04	3.924	21.5	1551	633	2.561	11.646	1.51
72	M	0	Freestyle	0	18	72.1	183.2	6864	1202	18.6	1344	23.7	1711	2.61	53.8	3880	170.5	12282	254	364	510	1602	31.9	31.2	0.254	0.294	13.9	50.6	3647	410.6	0.88	2.054	23.7	1711	496	2.278	13.933	1.43

## Sheet: Jumps data and time to 15 m
Name I.D.	Gender	GenderID	Stroke	Stroke I.D.	Age	BodyWeight	ConcentricImpulse	ConcentricMaximumRFD	ConcentricMnForce	ConcentricMnPowerBW	ConcentricMnPower	ConcentricPeakForceBW	ConcentricPeakForce	ConcentricPeakVelocity	ConcentricRFDBW	ConcentricRFD	ConcentricRPDBW	ConcentricRPD	ConcentricTimetoPeakForce	ContractionTime	FlightTime	ForceatPeakPower	JumpHeightFT	JumpHeightImpMom	MovementStarttoPeakForce	MovementStarttoPeakPower	PeakNetTakeoffForceBW	PeakPowerBW	PeakPower	PositiveImpulse	RSImodified	StartofConcentricPhase	TakeoffPeakForceBW	TakeoffPeakForce	TotalWork	VelocityatPeakPower	PeakTakeoffAcceleration	Split15
1	M	0	Freestyle	0	24	95.8	261.2	15792	1869	24.7	2366	29	2775	2.8	107.9	10333	285.5	27353.4	176	276	556	2516	37.9	37.2	0.176	0.214	19.2	61.1	5858	544.6	1.37	3.03	29	2775	658	2.328	19.162	5.97
2	M	0	Freestyle	0	18	69.3	157.9	13292	1303	19.4	1347	26.4	1827	2.27	121.7	8427	241.2	16705.2	134	248	468	1621	26.8	22.5	0.134	0.184	16.6	46	3186	373.8	1.08	26.746	26.4	1827	348	1.965	16.569	7.3
5	F	1	Freestyle	0	19	66.9	146.2	2750	921	13.9	933	18.3	1227	2.3	18.2	1214	78.4	5244.7	456	542	432	1188	22.9	24	0.456	0.476	8.5	37.3	2498	382.1	0.42	4.068	18.3	1227	507	2.102	8.54	7.27
6	F	1	Freestyle	0	20	60.6	121.1	2900	820	11.9	720	17.6	1068	2.12	17.1	1033	71.6	4337.8	440	528	402	1035	19.8	20.1	0.44	0.46	7.8	33	1997	293.4	0.38	2.91	17.6	1068	382	1.929	7.811	8.05
7	M	0	Freestyle	0	24	79.2	222.9	10864	1276	20.6	1635	20.6	1634	2.9	54	4276	131.5	10412	196	440	598	1500	43.8	39.9	0.196	0.38	10.8	50	3960	594.5	1	2.464	20.6	1634	722	2.639	10.827	5.8
9	M	0	Freestyle	0	21	78.8	233.2	6170	1384	22	1735	24.9	1961	2.96	49.8	3924	194.2	15303.2	298	376	578	1868	41	41.7	0.298	0.322	15.1	63.4	4992	510	1.09	3.152	24.9	1961	660	2.673	15.079	6.38
10	F	1	Freestyle	0	18	62.1	125.9	3668	898	12.3	767	19.3	1200	2.07	26.6	1652	92.8	5763.2	348	428	388	1149	18.5	19.4	0.348	0.368	9.5	34.7	2157	256.9	0.43	7.748	19.3	1200	333	1.878	9.522	8.29
11	F	1	Freestyle	0	25	85.8	195.5	4758	1271	15.6	1343	18.6	1597	2.37	23.8	2046	99.8	8559.4	360	448	456	1529	25.5	26	0.36	0.388	8.8	38.7	3322	458.3	0.57	3.668	18.6	1597	604	2.173	8.806	6.91
12	M	0	Freestyle	0	17	57.6	148	6392	1006	20.1	1155	22.6	1300	2.56	52.3	3011	173.1	9971.4	238	330	490	1203	29.4	30.2	0.238	0.268	12.8	47.6	2740	304.9	0.89	15.618	22.6	1300	388	2.278	12.751	6.98
13	M	0	Freestyle	0	25	72.4	213.7	9984	1325	26.2	1900	22.9	1658	3.06	54.1	3919	210.2	15216.3	238	342	584	1608	41.8	45	0.238	0.296	13.1	62.6	4533	511.2	1.22	16.75	22.9	1658	668	2.818	13.101	5.98
14	M	0	Freestyle	0	22	67.4	160	5018	1013	16.6	1116	19.2	1293	2.48	25.8	1741	110.1	7419.2	352	446	482	1250	28.5	28.2	0.352	0.38	9.4	41.9	2820	364.5	0.64	3.35	19.2	1293	501	2.256	9.388	6.43
16	M	0	Freestyle	0	25	90.7	236.6	10122	1554	22	1995	21.6	1958	2.72	46.4	4204	175.7	15934.3	250	350	542	1845	36	33.9	0.25	0.282	11.8	49.7	4505	594.5	1.03	2.53	21.6	1958	703	2.441	11.782	6.14
17	M	0	Freestyle	0	20	80.4	243	5746	1299	21.2	1705	24.7	1985	3.21	37.6	3024	160.7	12924.3	390	470	574	1889	40.4	48.8	0.39	0.418	14.9	68.1	5478	270.8	0.86	4.422	24.7	1985	824	2.9	14.865	6.33
19	M	0	Freestyle	0	19	76.8	203.7	9874	1399	22.3	1714	25.9	1992	2.74	75.8	5825	231.8	17799	210	310	562	1857	38.7	34.8	0.21	0.248	16.1	57.7	4430	451.7	1.25	3.73	25.9	1992	535	2.386	16.126	6.4
20	F	1	Freestyle	0	15	49.7	129.3	2690	778	24.9	1238	20.7	1031	3.1	30.7	1525	142.1	7061.7	344	438	424	993	22	44.7	0.344	0.368	10.9	56.2	2790	287.7	0.5	16.978	20.7	1031	636	2.81	10.94	7.5
21	F	1	Freestyle	0	16	57.1	132.3	5462	800	12.3	703	22.2	1270	2.44	29.3	1675	93.2	5321.5	412	542	392	1172	18.8	26.7	0.412	0.47	12.4	43.9	2507	296.9	0.35	14.582	22.2	1270	383	2.14	12.427	7.48
22	F	1	Freestyle	0	27	72.6	180.4	5984	1145	18	1307	20.1	1456	2.57	30.5	2211	127	9223.6	328	410	522	1402	33.4	31	0.328	0.356	10.2	45.2	3284	435	0.81	3.868	20.1	1456	539	2.343	10.244	6.6
23	F	1	Freestyle	0	25	61.7	163.2	3692	953	16.4	1010	22.9	1413	2.72	32.3	1991	131.7	8124.7	396	462	548	1364	36.8	35.3	0.396	0.412	13.1	54.3	3351	399.9	0.8	31.03	22.9	1413	469	2.456	13.096	6.35
24	F	1	Freestyle	0	20	77.5	169.9	5092	1111	15.3	1186	18	1394	2.31	19.7	1527	90.4	7003.5	404	476	442	1362	23.9	23.8	0.404	0.418	8.2	37.9	2937	403.5	0.5	20.672	18	1394	567	2.156	8.186	6.96
26	M	0	Freestyle	0	22	83.8	263.5	8238	1543	27.3	2290	25.3	2122	3.27	57	4777	234.7	19667	268	360	582	1995	41.5	49.7	0.268	0.298	15.5	70	5864	610	1.15	8.514	25.3	2122	829	2.94	15.506	6.12
27	F	1	Freestyle	0	21	58.9	136.2	3208	911	16.2	952	20.9	1232	2.4	34.2	2013	126.7	7462	316	402	444	1184	24.2	26.5	0.316	0.34	11.1	43.2	2546	313.7	0.6	4.634	20.9	1232	385	2.15	11.105	7.27
29	M	0	Freestyle	0	20	71.8	192.5	6678	1141	18.7	1342	24.4	1752	2.82	41.4	2974	152.1	10913.7	346	434	524	1653	33.7	37.1	0.346	0.376	14.6	57.5	4129	457.1	0.78	29.948	24.4	1752	587	2.498	14.611	6.38
30	M	0	Freestyle	0	17	66.1	149.3	4322	1004	15.3	1009	21.5	1420	2.38	35.6	2350	123.6	8167.9	322	412	476	1342	27.8	25.5	0.322	0.348	11.7	43.1	2844	342.1	0.67	4.852	21.5	1420	418	2.119	11.684	7.01
32	M	0	Freestyle	0	22	86.8	234	6964	1300	15.7	1367	23.6	2053	2.78	31.8	2763	120.9	10496.7	428	514	530	1918	34.4	36.3	0.428	0.456	13.8	55.2	4795	574	0.67	17.538	23.6	2053	706	2.5	13.842	6.25
33	M	0	Freestyle	0	28	88.8	229.9	18594	1752	24.4	2168	26.2	2330	2.6	121.2	10760	261.6	23233.5	134	256	506	2008	31.4	31.2	0.134	0.194	16.4	51.7	4594	508.4	1.23	18.044	26.2	2330	564	2.288	16.433	5.78
39	M	0	Freestyle	0	20	76.3	190.4	4420	1249	18.3	1394	23.4	1786	2.6	43.6	3328	163.9	12501	306	374	508	1716	31.6	31.3	0.306	0.322	13.6	52.8	4025	433.7	0.85	4.416	23.4	1786	524	2.347	13.612	6.15
40	F	1	Freestyle	0	18	63.2	146.7	4410	1013	17.4	1097	22.4	1414	2.44	41	2589	153.2	9681.4	300	366	456	1376	25.5	27	0.3	0.312	12.6	47.8	3021	315.9	0.7	6.216	22.4	1414	404	2.195	12.569	7.41
41	F	1	Freestyle	0	18	56.2	115.4	2688	814	13.6	761	20.4	1146	2.2	29.3	1648	107.3	6026.7	350	430	406	1112	20.2	21.1	0.35	0.366	10.6	39.3	2207	301.4	0.47	25.458	20.4	1146	329	1.984	10.6	7.86
43	M	0	Freestyle	0	18	62	146	4138	948	16.7	1038	20	1241	2.47	31.4	1948	118.5	7344.3	316	422	456	1168	25.5	27.8	0.316	0.356	10.2	42.2	2615	326.4	0.6	5.646	20	1241	440	2.239	10.216	6.62
44	M	0	Freestyle	0	18	75.1	183	7568	1305	18.4	1382	25	1877	2.45	72.6	5451	190.1	14272.4	206	316	486	1733	29	27.6	0.206	0.25	15.2	48.5	3638	401.3	0.92	12.744	25	1877	449	2.099	15.199	6.39
45	M	0	Freestyle	0	23	69.5	189.3	5910	1141	21.2	1470	21	1462	2.8	33.2	2311	147.9	10276.4	330	406	540	1415	35.7	37.4	0.33	0.35	11.2	51.8	3600	427.6	0.88	14.996	21	1462	600	2.544	11.234	6.58
46	F	1	Freestyle	0	17	63.2	135.8	7470	1026	17	1077	21.4	1350	2.27	59.3	3745	148.2	9365.7	190	328	432	1206	22.9	23.2	0.19	0.262	11.6	38.8	2454	310.4	0.7	19.438	21.4	1350	355	2.036	11.56	7.64
49	M	0	Freestyle	0	16	51.8	121.7	4224	826	18.2	944	21.2	1100	2.47	40.6	2100	143.6	7432.3	274	376	444	1032	24.2	27.4	0.274	0.304	11.4	43.8	2267	283.6	0.64	5.1	21.2	1100	357	2.197	11.442	7.48
50	F	1	Freestyle	0	17	55.1	123	3358	754	12.8	704	20.2	1113	2.33	20.5	1127	81.4	4479.3	492	566	466	1076	26.6	24.3	0.492	0.504	10.4	41.3	2275	284.7	0.47	4.086	20.2	1113	406	2.113	10.407	7.52
51	F	1	Freestyle	0	17	55.7	113.9	7336	953	17.6	978	21.8	1214	2.14	83.2	4631	181.1	10085.6	140	274	418	1129	21.4	20.7	0.14	0.214	12	38.9	2164	275.6	0.78	2.872	21.8	1214	270	1.917	11.993	7.87
52	M	0	Freestyle	0	23	90.6	236.9	7222	1353	16.1	1460	20.2	1833	2.71	24.4	2214	109	9874.7	418	502	566	1773	39.3	34.2	0.418	0.444	10.4	48.4	4389	606.6	0.78	12.456	20.2	1833	736	2.475	10.428	6.19
53	F	1	Freestyle	0	18	67.5	153.2	4248	1036	15.6	1056	21.3	1437	2.38	37.6	2538	127.5	8608	298	402	434	1357	23.1	25.5	0.298	0.334	11.5	42.7	2884	343.6	0.57	1.776	21.3	1437	428	2.125	11.484	7.51
56	F	1	Freestyle	0	17	63.1	148.4	5798	1074	19.2	1210	23.5	1486	2.47	63.5	4011	188.3	11888.9	212	320	462	1390	26.2	27.7	0.212	0.25	13.7	47.1	2973	349.8	0.82	17.536	23.5	1486	390	2.138	13.741	7.45
57	F	1	Freestyle	0	19	71.3	173.7	4400	1124	25.4	1808	21.2	1510	3.04	34.9	2488	150.4	10727	318	402	482	1470	28.5	44.2	0.318	0.34	11.4	56.5	4027	380.8	0.71	4.89	21.2	1510	1139	2.739	11.376	7
58	M	0	Freestyle	0	20	67.4	160.9	3642	1019	15.7	1057	21	1412	2.49	32.2	2168	116.6	7860.6	338	442	476	1337	27.8	28.6	0.338	0.374	11.1	43.6	2941	181.8	0.63	3.114	21	1412	470	2.2	11.144	7.06
59	F	1	Freestyle	0	18	66.5	172.2	6380	1165	19.8	1316	23	1528	2.55	54.5	3625	177.3	11798.7	238	330	502	1444	30.9	30.2	0.238	0.268	13.2	48.9	3252	398.8	0.94	4.842	23	1528	447	2.252	13.151	7.18
60	F	1	Freestyle	0	19	63.2	151.3	5710	1005	18.3	1159	19.5	1235	2.48	31	1959	129.9	8208.6	306	386	480	1196	28.2	28.5	0.306	0.326	9.7	42.5	2683	314.8	0.73	23.266	19.5	1235	450	2.244	9.733	6.57
61	M	0	Freestyle	0	22	87.4	223	9204	1573	21.4	1869	25.5	2224	2.62	73.6	6436	226.3	19774.4	210	306	500	2074	30.6	31	0.21	0.238	15.6	54.5	4765	475.7	1	3.746	25.5	2224	579	2.297	15.644	6.27
63	F	1	Freestyle	0	21	68.9	164.9	4202	1011	16.4	1130	19.2	1321	2.49	22	1517	100.2	6906.2	414	484	454	1293	25.3	28.5	0.414	0.43	9.4	43.2	2977	300.6	0.52	4.63	19.2	1321	550	2.302	9.368	6.76
64	F	1	Freestyle	0	17	66.9	153.9	4806	944	11.2	750	20.8	1389	2.21	25.8	1725	78.7	5267.2	414	526	428	1291	22.5	21.5	0.414	0.46	11	38.5	2576	343.3	0.43	7.096	20.8	1389	421	1.995	10.958	6.94
67	M	0	Freestyle	0	28	86.7	224.2	9204	1487	21.7	1884	21.5	1867	2.69	53.5	4634	170.6	14788	216	346	526	1758	33.9	34.1	0.216	0.288	11.7	49.3	4275	562.7	0.98	54.204	21.5	1867	658	2.431	11.73	6
68	F	1	Freestyle	0	15	52	112	3902	792	15.7	816	19.5	1016	2.25	32.8	1705	114.9	5978.7	286	390	432	955	22.9	23.2	0.286	0.324	9.7	37.3	1938	254.3	0.59	19.664	19.5	1016	320	2.03	9.736	7.87
69	M	0	Freestyle	0	22	84.6	215.4	4994	1301	17.3	1463	20.8	1758	2.63	30.7	2599	118.9	10054	350	450	542	1644	36	31.7	0.35	0.388	11	46.5	3929	498.4	0.8	26.876	20.8	1758	664	2.39	10.981	6.24
70	F	1	Freestyle	0	24	75.7	197.4	6392	1282	19.7	1491	24	1814	2.7	48.2	3652	179.1	13558.9	288	360	528	1729	34.2	34.3	0.288	0.306	14.2	54.9	4154	439.5	0.95	3.69	24	1814	540	2.402	14.15	6.6
72	M	0	Freestyle	0	18	72.1	183.2	6864	1202	18.6	1344	23.7	1711	2.61	53.8	3880	170.5	12282	254	364	510	1602	31.9	31.2	0.254	0.294	13.9	50.6	3647	410.6	0.88	2.054	23.7	1711	496	2.278	13.933	6.48
